# Supplementary material for: Interaction between dietary branched-chain amino acids and genetic risk score on the risk of type 2 diabetes in Chinese
Source: Genes Nutr. 2021 Mar 4;16:4. doi: 10.1186/s12263-021-00684-6 (PMC7934387; doi:10.1186/s12263-021-00684-6)
Supplement: Supplementary file 1 — Additional file 1: Supplementary Table 1. The content of individual BCAA and protein in different food. Supplementary Table 2. Characteristics of genetic variants associated with type 2 diabetes. Supplementary Table 3. Tertiles of GRS and dietary BCAAs in relation to T2D risk and fasting glucose. Supplementary Table 4. The association of GRS in tertiles and in continuous with fasting glucose according to BCAAs intakes in thirds. Supplementary Table 5. The association of dietary BCAAs in tertiles and in continuous with fasting glucose according to GRS in thirds. Supplementary Table 6. The interaction between dietary BCAAs and GRS on circulating BCAAs level. Supplementary Table 7. The odds ratio of T2D according to categories of circulating BCAAs and dietary BCAAs in thirds. Supplementary Table 8. Interaction between dietary BCAAs expressed in three other ways and GRS on T2D risk. [file 12263_2021_684_MOESM1_ESM.xlsx]

## Sheet: Supplementary Table 1
Supplementary Table 1 The content of individual BCAA and protein in different food†
	Isoleucine(mg)	Leucine(mg)	Valine(mg)	Protein(g)
rice	192.5	421.75	216.5	1.3
wheat	159.33	293.67	178.17	3.98
potato	54.17	78.67	77.33	0.63
beans	184.44	330.39	193.89	4.53
vegetable	29.89	44.9	36.78	1.15
fruit	9.4	15.43	14.75	0.42
livestock	297.09	536.23	322.32	6.23
poultry	371.25	652	402.5	8.8
milk	56.87	108.51	68.39	1.4
eggs	308.5	516.5	317.17	6.7
fish	375.2	665.7	425.9	8.78
snacks	123.25	213.17	153.08	1.79
beverage	8.5	16.55	20.32	0.25
icecream	95	201.5	140.5	3.57
†Total BCAAs= Isoleucine+ Leucine + Valine.
BCAAs, branched chain amino acids

## Sheet: Supplementary Table 2
Supplementary Table 2 Characteristics of genetic variants associated with type 2 diabetes
SNP	Chromosome	Nearest gene	Minor allele	Major allele	Frequency of minor allele, %
rs10830963	11	MTNR1B	G	C	0.427
rs11202614	10	PTEN	T	C	0.421
rs1260326	2	GCKR	C	T	0.449
rs12742393	1	NOS1AP	C	A	0.271
rs13387347	2	G6PC2	C	T	0.451
rs1387153	11	MTNR1B	T	C	0.417
rs16861194	3	ADIPOQ	G	A	0.173
rs1799884	7	GCK	T	C	0.215
rs1801133	1	MTHFR	G	A	0.441
rs2059806	19	INSR	T	C	0.228
rs2179706	20	PCK1	C	T	0.352
rs2426159	20	PTPN1	G	A	0.332
rs2721068	13	FOXO1	T	C	0.302
rs290481	10	TCF7L2	C	T	0.377
rs3736265	4	PPARGC1A	A	G	0.195
rs3774261	3	ADIPOQ	G	A	0.442
rs3781638	11	MTNR1B	G	T	0.291
rs3813929	X	HTR2C	T	C	0.134
rs4235308	4	PPARGC1A	C	T	0.465
rs4402960	3	IGF2BP2	T	G	0.258
rs4430796	17	HNF1B	G	A	0.302
rs659964	12	ACAD10	C	G	0.33
rs710218	1	FLJ32224	A	T	0.28
rs7578326	2	LOC646736	G	A	0.14
rs841847	1	SLC2A1	T	C	0.137

## Sheet: Supplementary Table 3
Supplementary Table 3 Tertiles of GRS and dietary BCAAs in relation to T2D risk† and fasting glucose‡
	Risk of T2D				Fasting glucose
	T1	T2	T3	P for trend	T1	T2	T3	Effect size	P for trend
GRS	1	1.29(0.86-1.93)	1.72(1.16-2.56)	0.007	5.10(1.29)	5.20(1.29)	5.59(1.75)*	0.23(0.06)	<0.001
Dietary BCAAs(mg/g protein)
Total BCAAs	1	1.22(0.80-1.85)	2.11(1.37-3.25)	0.001	5.23(1.33)	5.22(1.45)	5.45(1.63)	0.09(0.06)	0.17
Isoleucine	1	1.43(0.94-2.18)	2.27(1.48-3.49)	<0.001	5.21(1.03)	5.25(1.46)	5.45(1.62)	0.10(0.06)	0.1
Leucine	1	1.32(0.86-2.02)	2.19(1.42-3.37)	<0.001	5.22(1.33)	5.24(1.46)	5.45(1.62)	0.09(0.06)	0.15
Valine	1	1.12(0.74-1.70)	2.01(1.31-3.07)	0.001	5.29(1.49)	5.19(1.31)	5.43(1.61)	0.05(0.06)	0.39
BCAAs, branched chain amino acids; GRS, genetic risk score; T2D, type 2 diabetes
† Multivariate logistic regression was used for estimation of ORs and 95% confidence interval (CI) adjusting for age, sex, BMI, current drinkers, current smokers, exercise regularly, family history of diabetes, cardiovascular disease, red meat intake, and total energy intake
‡ General linear model was used for estimation of mean (SD) for fasting glucose (mmol/L) and linear regression model for β coefficient adjusting for age, sex, BMI, current drinkers, current smokers, exercise regularly, family history of diabetes, cardiovascular disease, red meat intake, and total energy intake.
*comparing to the lowest group, P < 0.05.

## Sheet: Supplementary Table 4
Supplementary Table 4 The association of GRS in tertiles and in continuous with fasting glucose according to BCAAs intakes in thirds†
Dietary BCAAs (mg/g protein)	GRS in tertiles						GRS in continuous mode
	<22	22-24	≥25	Effect size	P for trend	P for interaction	Effect size	P value	P for interaction
Total BCAAs						0.004			0.51
T1(n=289)	5.38(0.14)	5.11(0.13)	5.23(0.14)	-0.07(0.10)	0.5		-0.019(0.020)	0.35
T2(n=290)	4.97(0.14)	5.05(0.15)	5.67(0.14)*	0.35(0.10)	0.001		0.068(0.021)	0.001
T3(n=289)	5.02(0.16)	5.49(0.17)*	5.80(0.16)*	0.39(0.12)	0.001		0.072(0.023)	0.002
Isoleucine						0.002			0.29
T1(n=289)	5.39(0.14)	5.07(0.13)	5.13(0.13)	-0.09(0.10)	0.35		-0.023(0.020)	0.26
T2(n=290)	4.96(0.14)	5.12(0.16)	5.69(0.15)*	0.36(0.10)	<0.001		0.068(0.021)	0.002
T3(n=289)	5.02(0.16)	5.46(0.17)*	5.84(0.16)*	0.41(0.16)	<0.001		0.076(0.023)	0.001
Leucine						0.004			0.604
T1(n=289)	5.38(0.14)	5.10(0.13)	5.22(0.13)	-0.08(0.10)	0.45		-0.021(0.020)	0.29
T2(n=290)	4.96(0.14)	5.09(0.15)	5.68(0.15)*	0.35(0.10)	0.001		0.071(0.022)	0.001
T3(n=289)	5.03(0.16)	5.47(0.17)*	5.83(0.16)*	0.40(0.21)	0.001		0.074(0.022)	0.001
Valine						0.07			0.78
T1(n=289)	5.35(0.16)	5.11(0.14)	5.43(0.15)	0.05(0.11)	0.67		-0.004(0.023)	0.85
T2(n=290)	4.99(0.13)	5.12(0.14)	5.47(0.13)*	0.24(0.09)	0.009		0.050(0.019)	0.009
T3(n=289)	5.04(0.16)	5.43(0.17)*	5.82(0.16)*	0.39(0.11)	0.001		0.072(0.022)	0.001
General linear model was used for estimation of mean (SD) for fasting glucose (mmol/L) and linear regression model for β coefficient (SE)
BCAAs, branched chain amino acids; GRS, genetic risk score
†Results were adjusted for age, sex, BMI, current drinkers, current smokers, exercise regularly, family history of diabetes, diabetes treatment, cardiovascular disease, red meat intake, and total energy intake.
*comparing to the lowest GRS group, P < 0.05.

## Sheet: Supplementary Table1 5
Supplementary Table 5 The association of dietary BCAAs in tertiles and in continuous with fasting glucose according to GRS in thirds†
GRS	Dietary BCAAs in tertiles						Dietary BCAAs in continuous mode
	T1	T2	T3	Effect size	P for trend	P for interaction	Effect size	P value	P for interaction
Total BCAAs						0.004			0.026
<22(n=293)	5.40(0.14)	5.00(0.12)*	4.98(0.13)*	-0.23(0.10)	0.021		-0.040(0.019)	0.037
22-24(n=279)	5.11(0.13)	5.05(0.14)	5.47(0.14)	0.18(0.10)	0.07		0.008(0.020)	0.67
≥25(n=296)	5.28(0.18)	5.66(0.18)	5.81(0.17)*	0.26(0.13)	0.04		0.038(0.027)	0.17
Isoleucine						0.002			0.026
<22(n=293)	5.39(0.14)	5.02(0.12)*	4.97(0.12)*	-0.22(0.10)	0.023		-0.18(0.085)	0.039
22-24(n=279)	5.08(0.13)	5.12(0.14)	5.44(0.14)	0.19(0.10)	0.61		0.039(0.089)	0.44
≥25(n=296)	5.24(0.18)	5.67(0.18)	5.86(0.17)*	0.30(0.13)	0.016		0.17(0.12)	0.17
Leucine						0.004			0.023
<22(n=293)	5.41(0.14)	4.99(0.12)*	4.99(0.12)*	-0.22(0.10)	0.025		-0.078(0.036)	0.034
22-24(n=279)	5.10(0.13)	5.08(0.14)	5.46(0.15)	0.18(0.10)	0.076		0.017(0.038)	0.66
≥25(n=296)	5.28(0.18)	5.66(0.18)	5.83(0.17)*	0.28(0.13)	0.03		0.074(0.052)	0.16
Valine						0.07			0.506
<22(n=293)	5.38(0.14)	5.01(0.12)*	4.99(0.13)*	-0.20(0.10)	0.044		-0.15(0.074)	0.042
22-24(n=279)	5.11(0.13)	5.10(0.14)	5.42(0.14)	0.16(0.10)	0.12		0.029(0.079)	0.71
≥25(n=296)	5.48(0.18)	5.44(0.18)	5.84(0.17)	0.18(0.13)	0.16		0.14(0.11)	0.19
General linear model was used for estimation of mean (SD) for fasting glucose (mmol/L) and linear regression model for β coefficient (SE)
BCAAs, branched chain amino acids; GRS, genetic risk score
†Results were adjusted for age, sex, BMI, current drinkers, current smokers, exercise regularly, family history of diabetes, diabetes treatment, cardiovascular disease, red meat intake, and total energy intake
*comparing to the lowest dietary intake group, P < 0.05.

## Sheet: Supplementary Table 6
Supplementary Table 6 The interaction between dietary BCAAs and GRS on circulating BCAAs level†
Dietary BCAAs (mg)	Genetic risk score			Effect size	P for trend	P for interaction
	<22	22-24	≥25
Total BCAAs						0.046
T1(n=289)	142.70(28.93)	141.36(23.94)	144.07(28.09)	0.19(1.93)	0.92
T2(n=290)	139.75(27.64)	138.31(24.71)	145.05(28.79)	2.00(1.90)	0.32
T3(n=289)	136.09(23.84)	142.26(28.65)	151.22(35.24)*	8.42(2.05)	<0.001
Isoleucine						0.272
T1(n=289)	24.27(9.86)	23.20(7.57)	25.46(9.80)	0.62(0.86)	0.37
T2(n=290)	25.31(8.57)	23.72(9.78)	24.05(9.59)	-0.66(0.68)	0.33
T3(n=289)	23.66 (7.52)	23.55(9.22)	26.12(12.06)	1.24(0.071)	0.08
Leucine						0.655
T1(n=289)	15.83(6.33)	15.41(7.25)	15.71(6.84)	0.25(0.52)	0.96
T2(n=290)	16.03(6.99)	14.75(7.24)	15.09(6.04)	-0.45(0.49)	0.35
T3(n=289)	15.79(7.42)	16.59(10.25)	16.72(9.54)	0.59(0.66)	0.38
Valine						0.072
T1(n=289)	98.87(21.36)	99.45(19.84)	103.58(24.56)	1.47(1.61)	0.36
T2(n=290)	101.94(25.39)	103.64(18.79)	105.22(23.95)	1.52 (1.64)	0.35
T3(n=289)	97.36(19.01)	101.74(22.70)	108.52(23.32)*	6.15(1.63)	<0.001
General linear model was used for estimation of mean (SD) for circulating BCAAs (umol/L) and linear regression model for β coefficient (SE)
BCAAs, branched chain amino acids
Results were adjusted for age, sex, BMI, current drinkers, current smokers, exercise regularly, family history of diabetes, cardiovascular disease, red meat intake, and total energy intake.treatment, cardiovascular disease,fast glucose and total energy intake, animal protein, fruit, poultry and BCAA intake.
*comparing to the lowest GRS group, P < 0.05.

## Sheet: Supplementary Table 7
Supplementary Table 7 The odds ratio of T2D according to categories of circulating BCAAs and dietary BCAAs in thirds†
Circulating BCAAs(umol/L)	Dietary BCAAs (mg/g protein)
	T1	T2	T3	P for	P for
				trend	interaction
Total BCAAs					0.92
T1(n=289)	1	1.38(0.65-2.93)	2.03(0.98-4.19)	0.061
T2(n=290)	1	1.79(0.94-3.38)	1.08(0.54-2.14)	0.87
T3(n=289)	1	1.93(1.02-3.65)	1.95(1.04-3.66)	0.049
Isoleucine					0.52
T1(n=289)	1	1.23(0.63-2.43)	1.34(0.66-2.72)	0.42
T2(n=290)	1	1.73(0.88-3.41)	1.79(0.92-3.46)	0.093
T3(n=289)	1	1.84(0.98-3.48)	1.64(0.87-3.09)	0.17
Leucine					0.37
T1(n=289)	1	0.96(0.48-1.92)	1.08(0.54-2.16)	0.83
T2(n=290)	1	1.80(0.94-3.44)	1.60(0.83-3.09)	0.17
T3(n=289)	1	2.32(1.20-4.49)	2.14(1.10-4.16)	0.04
Valine					0.72
T1(n=289)	1	0.87(0.43-1.77)	1.52(0.80-2.90)	0.2
T2(n=290)	1	1.97(0.99-3.91)	1.25(0.61-2.57)	0.6
T3(n=289)	1	1.91(1.02-3.58)	1.98(1.05-3.75)	0.045
The multivariate logistic regression was used for estimation of ORs and 95% confidence interval (CI)
BCAAs, branched chain amino acids; T2D, type 2 diabetes
†Results were adjusted for age, sex, BMI, current drinkers, current smokers, exercise regularly, family history of diabetes, cardiovascular disease, red meat intake, and total energy intake.

## Sheet: Supplementary Table 8
Supplementary Table 8 Interaction between dietary BCAAs expressed in three other ways and GRS on T2D risk†
GRS	Dietary total BCAAs			P for trend	P for interaction
	T1	T2	T3
Intake (g)					0.85
<22(n=293)	1	0.44(0.21-0.84)	0.83(0.27-2.55)	0.84
22-24(n=279)	1	0.75(0.37-1.53)	1.29(0.45-3.68)	0.72
≥25(n=296)	1	0.99(0.51-1.95)	1.85(0.64-5.39)	0.37
Intake (mg/kcal)					0.73
<22(n=293)	1	0.54(0.28-1.05)	0.77(0.37-1.60)	0.49
22-24(n=279)	1	1.06(0.57-1.97)	1.38(0.73-2.63)	0.33
≥25(n=296)	1	1.11(0.62-1.98)	1.25(0.65-2.41)	0.57
Intake (% total amino acids)					0.007
<22(n=293)	1	0.95(0.47-1.92)	0.67(0.34-1.32)	0.39
22-24(n=279)	1	0.82(0.45-1.51)	1.25(0.63-2.46)	0.54
≥25(n=296)	1	1.61(0.87-2.98)	2.15(1.16-4.00)	0.012
The multivariate logistic regression was used for estimation of ORs and 95% confidence interval (CI)
BCAAs, branched chain amino acids; T2D, type 2 diabetes
†Results were adjusted for age, sex, BMI, current drinkers, current smokers, exercise regularly, family history of diabetes, cardiovascular disease, red meat intake, and total energy intake.
